# Supplementary material for: Longitudinal Changes of the Ruminal Microbiota in Angus Beef Steers
Source: Animals (Basel). 2022 Apr 20;12(9):1066. doi: 10.3390/ani12091066 (PMC9102304; doi:10.3390/ani12091066)
Supplement: Supplementary file 1 [file animals-12-01066-s001.zip]

Archive with 1 entries (1 files):
- animals-1649274-supplementary.pdf
